# Supplementary material for: Identification of the SRC-family tyrosine kinase HCK as a therapeutic target in mantle cell lymphoma
Source: Leukemia. 2020 Jun 26;35(3):881–6. doi: 10.1038/s41375-020-0934-6 (PMC7932922; doi:10.1038/s41375-020-0934-6)
Supplement: Supplementary file 4 — Supplemental Table 1 [file 41375_2020_934_MOESM4_ESM.xlsx]

## Sheet: Blad1
Ten most enriched KEGG pathway gene sets when comparing MCL patients with high HCK (41)
compared to low HCK (81) using the GSEA software.
NES = Normalised Enrichment Score, NOM p-val = nominal p-value, FDR = False Discovery Rate
	Rank	Geneset (size)	NES	NOM p-val	FDR
	1	KEGG Cell Cycle (121)	2.43	0	0
	2	KEGG DNA Replication (33)	2.4	0	0
	3	KEGG Base Excision Repair (30)	2.15	0	0.003
	4	KEGG Leishmania Infection (68)	2.14	0	0.004
	5	KEGG P53 Signaling Pathway (68)	2.1	0	0.004
	6	KEGG Homologous Recombination (24)	1.9	0.005	0.017
	7	KEGG Fructose and Mannose Metabolism (32)	1.89	0.005	0.017
	8	KEGG Pyrimidine Metabolism (89)	1.88	0	0.016
	9	KEGG Toll Like Receptor Signaling Pathway (97)	1.87	0	0.029
	10	KEGG Nucleotide Excision Repair (42)	1.78	0	0.03
